# Supplementary material for: Beta Diversity of Arbuscular Mycorrhizal Communities Increases in Time after Crop Establishment of Peruvian Sacha Inchi (Plukenetia volubilis)
Source: J Fungi (Basel). 2023 Feb 2;9(2):194. doi: 10.3390/jof9020194 (PMC9966307; doi:10.3390/jof9020194)
Supplement: Supplementary file 1 [file jof-09-00194-s001.zip]

Archive with 1 entries (1 files):
- jof-2151128-supplementary.xlsx
