# Supplementary material for: Beta Diversity of Arbuscular Mycorrhizal Communities Increases in Time after Crop Establishment of Peruvian Sacha Inchi (Plukenetia volubilis)
Source: J Fungi (Basel). 2023 Feb 2;9(2):194. doi: 10.3390/jof9020194 (PMC9966307; doi:10.3390/jof9020194)
Supplement: Supplementary file 1 [file jof-09-00194-s001.zip › jof-2151128-supplementary.xlsx]

## Sheet: OTU tabe
	OTU1	OTU2	OTU3	OTU4	OTU5	OTU6	OTU7	OTU8	OTU9	OTU10	OTU11	OTU12	OTU13
LA1	1	0	0	1	1	0	1	0	1	0	1	1	0
LA3	1	0	0	1	1	1	1	0	1	0	1	1	0
LA4	1	0	0	1	1	0	1	0	1	0	1	1	1
LA5	1	1	0	1	1	1	1	1	1	1	1	1	0
LB1	1	0	0	1	1	1	0	1	0	1	1	1	0
LB2	1	1	0	1	1	1	1	1	1	1	1	1	1
LB3	1	1	0	1	1	1	1	0	1	1	1	1	0
LB4	1	0	0	1	1	1	1	0	0	0	1	1	0
DA1	1	0	0	1	1	1	1	0	1	0	1	1	1
DA2	1	1	0	1	1	1	1	0	1	0	1	1	1
DA3	0	1	1	1	1	1	1	0	1	0	1	1	1
DA4	1	1	1	1	1	0	1	0	1	1	1	1	1
DB2	0	0	0	1	1	0	0	0	0	0	0	0	0
DB3	1	0	1	1	1	0	1	1	0	1	1	1	1
DB4	1	0	0	1	1	0	1	0	0	1	1	1	1
DB5	0	0	1	0	0	0	1	0	1	1	1	1	0
PA1	0	0	0	1	1	1	1	1	1	1	1	1	0
PA2	0	0	0	1	1	0	1	0	1	1	1	1	0
PA3	0	0	0	1	1	0	0	0	0	0	1	1	0
PA5	0	1	0	1	1	0	0	0	1	0	1	1	0
PB1	0	0	0	1	1	0	1	0	1	1	1	1	0
PB2	0	0	0	0	0	0	0	1	1	0	1	1	0
PB3	1	0	0	1	1	1	1	0	0	0	1	1	0
PB4	1	1	0	0	1	0	0	0	1	0	1	1	0
BA1	1	0	0	1	1	1	1	1	1	0	1	1	0
BA2	0	1	0	1	1	1	1	0	1	1	1	1	0
BA3	1	0	0	1	1	1	1	1	1	0	1	1	0
BA4	1	0	0	1	1	0	0	0	1	0	1	1	1
BB1	1	0	0	1	1	1	0	0	1	1	1	1	0
BB3	1	0	0	1	1	1	1	0	1	1	1	1	0
BB4	1	0	1	1	1	1	1	1	1	1	1	1	0
BB5	1	1	0	1	1	1	1	0	1	1	1	1	0

## Sheet: Data table
	Location	Age	pH	EC	CaCO3	OM	Pavailable	K	Sand	Silt	Cay	CIC	catCa	catMg	catK	catNa	catAl	cat_sum	base_sum	saturation	N	plot_area	Altitude	UTMx	UTMy	Colonization
LA1	PAUCARPATA	1	7.62	0.34	19.99	3.42	8.4	250	24	38	38	25.6	23.03	1.63	0.78	0.15	0	25.6	25.6	100	0.23	1.5	462	331070	9287544	81.7
LA3	PAUCARPATA	1	7.71	0.47	14.76	4.5	10.7	397	30	26	44	35.84	31.14	3.83	0.76	0.11	0	35.84	35.84	100	0.31	1.5	443	331110	9.28751e+06	80
LA4	PAUCARPATA	1	7.67	0.47	10.95	7.24	11.8	295	46	22	32	40	34.96	4.2	0.72	0.11	0	40	40	100	0.45	1.5	439	331069	9.28749e+06	83.3
LA5	PAUCARPATA	1	7.75	0.46	12.38	4.06	4.8	471	30	26	44	36.32	32.1	3.02	1.06	0.15	0	36.32	36.32	100	0.31	1.5	437	331049	9.28751e+06	61.7
LB1	PAUCARPATA	4	7.71	0.41	15.71	4.83	5.7	282	36	32	32	27.68	24.57	2.23	0.76	0.12	0	27.68	27.68	100	0.38	2.5	502	330677	9.28837e+06	76.7
LB2	PAUCARPATA	4	7.71	0.43	19.52	5.29	4.8	272	38	32	30	28.16	24.6	2.72	0.68	0.16	0	28.16	28.16	100	0.33	2.5	503	330666	9.28836e+06	73.3
LB3	PAUCARPATA	4	7.72	0.43	14.76	4.43	4.3	270	32	32	36	30.72	27.32	2.65	0.64	0.1	0	30.72	30.72	100	0.3	2.5	501	330670	9.28838e+06	73.3
LB4	PAUCARPATA	4	7.8	0.31	20.94	3.97	3.4	203	36	40	24	26.08	23.03	2.35	0.59	0.11	0	26.08	26.08	100	0.27	2.5	502	330668	9.28837e+06	66.7
DA1	CASHNAHUASI	1	7.39	0.38	0.7	11.13	14.1	544	30	33	37	39.2	31.4	3.67	1.21	0.12	0	36.4	36.4	93	0.57	1	900	294262	9.28693e+06	76.7
DA2	CASHNAHUASI	1	6.92	0.37	0	6.55	16.7	650	22	35	43	42.56	28.4	3.12	1.64	0.1	0	33.26	33.26	78	0.31	1	897	294174	9.28835e+06	56.7
DA3	CASHNAHUASI	1	7.13	0.32	0	5.88	8.9	306	34	33	33	31.68	23.4	1.62	0.72	0.09	0	25.82	25.82	82	0.34	1	904	294268	9.28835e+06	56.7
DA4	CASHNAHUASI	1	7.77	0.27	8.6	8.66	8	339	28	41	31	28.32	25.34	2.18	0.68	0.12	0	28.32	28.32	100	0.46	1	910	294268	9.28834e+06	73.3
DB2	CASHNAHUASI	6	6.53	0.18	0	6.9	10.7	615	30	39	31	27.2	19.6	2.75	1.32	0.13	0	23.8	23.8	88	0.35	0.5	893	294255	9.28839e+06	40
DB3	CASHNAHUASI	6	7.26	0.41	0.7	11.26	7.3	409	26	25	49	42.4	32.9	2.82	0.83	0.15	0	36.7	36.7	87	0.48	0.5	898	294268	9.28839e+06	81.7
DB4	CASHNAHUASI	6	6.61	0.3	0.2	6.07	2.8	335	22	35	43	30.72	21.7	2.37	0.79	0.13	0	24.99	24.99	81	0.28	0.5	898	294268	9.28839e+06	65
DB5	CASHNAHUASI	6	6.74	0.33	0	14.48	5.2	328	42	29	29	40	30.1	2.38	0.71	0.13	0	33.32	33.32	83	0.58	0.5	900	294276	9.28836e+06	86.7
PA1	SAN_ANTONIO	0.5	7.84	0.43	15.71	5.79	6	758	36	30	34	27.68	19.85	6.17	1.54	0.12	0	27.68	27.68	100	0.36	1	250	366448	9.22654e+06	90
PA2	SAN_ANTONIO	0.5	7.75	0.47	5.71	4.24	5.7	1022	28	28	44	31.68	24.52	5.47	1.55	0.15	0	31.68	31.68	100	0.3	1	241	366424	9.2265e+06	88.3
PA3	SAN_ANTONIO	0.5	7.71	0.5	13.33	4.21	6.5	726	22	38	40	27.2	22.15	3.13	1.76	0.15	0	27.2	27.2	100	0.29	1	234	366505	9.22653e+06	91.7
PA5	SAN_ANTONIO	0.5	7.71	0.53	13.8	5.33	8.2	1052	22	40	38	28.8	21.96	3.97	2.74	0.13	0	28.8	28.8	100	0.35	1	230	366461	9.2265e+06	96.7
PB1	SAN_ANTONIO	3.5	7.84	0.39	15.23	3.37	3.5	680	26	36	38	24.64	19.22	3.65	1.59	0.18	0	24.64	24.64	100	0.25	1	276	366604	9.22672e+06	81.7
PB2	SAN_ANTONIO	3.5	7.93	0.42	22.37	2.68	4.9	1020	26	34	40	25.6	19.46	3.83	2.17	0.13	0	25.6	25.6	100	0.22	1	284	366536	9.22672e+06	81.7
PB3	SAN_ANTONIO	3.5	7.84	0.45	12.85	4.06	3.6	1070	30	32	38	28.8	21.84	4.3	2.53	0.13	0	28.8	28.8	100	0.3	1	286	366525	9.22675e+06	70
PB4	SAN_ANTONIO	3.5	7.84	0.37	14.28	3.59	5.1	662	32	32	36	24.8	18.65	4.32	1.67	0.17	0	24.8	24.8	100	0.27	1	283	366564	9226745	73.3
BA1	NUEVO_PROGRESO	0.25	7.69	0.4	21	5.14	2.8	511	26	33	41	35.2	29.56	4.53	0.97	0.14	0	35.2	35.2	100	0.4	0.5	305	348625	9207226	86.7
BA2	NUEVO_PROGRESO	0.25	7.73	0.38	25.3	4.44	4.4	391	24	33	43	30.72	25.88	3.87	0.82	0.15	0	30.72	30.72	100	0.33	0.5	304	348615	9207225	81.7
BA3	NUEVO_PROGRESO	0.25	7.78	0.44	23.9	7.46	3.8	523	30	33	37	32.32	25.92	5.23	1.01	0.17	0	32.32	32.32	100	0.43	0.5	306	348612	9207226	90
BA4	NUEVO_PROGRESO	0.25	7.82	0.31	22.4	4.14	3.3	332	30	27	43	34.56	29.72	4.07	0.63	0.14	0	34.56	34.56	100	0.3	0.5	309	348604	9207214	83.3
BB1	NUEVO_PROGRESO	5	7.78	0.54	30.5	6.73	3.8	518	24	31	45	31.04	24.7	5.18	0.99	0.17	0	31.04	31.04	100	0.43	1	286	348636	9207121	95
BB3	NUEVO_PROGRESO	5	7.82	0.47	29.6	4.78	3.7	512	26	33	41	30.08	23.97	4.8	1.14	0.17	0	30.08	30.08	100	0.33	1	284	348614	9207109	88.3
BB4	NUEVO_PROGRESO	5	7.86	0.59	28.6	1.38	4.2	594	26	31	43	28.8	22.33	5.12	1.18	0.17	0	28.8	28.8	100	0.42	1	285	348614	9207109	86.7
BB5	NUEVO_PROGRESO	5	7.77	0.4	34.8	5.75	3.4	344	24	41	35	24.32	19.5	3.98	0.7	0.13	0	24.32	24.32	100	0.36	1	282	348641	9207092	93.3
